# Supplementary material for: Quality improvement and workplace wellbeing capacity and capability in Aotearoa New Zealand emergency departments. A nationwide mixed methods survey
Source: Int J Qual Health Care. 2025 Aug 6;37(4):mzaf073. doi: 10.1093/intqhc/mzaf073 (PMC12500324; doi:10.1093/intqhc/mzaf073)
Supplement: mzaf073_Supplementary_Data [file mzaf073_supplementary_data.zip]

Archive with 4 entries (4 files):
- 5.pdf
- 6.docx
- AutoFileRenameNote.txt
- 4.docx
