# Supplementary material for: Quality improvement and workplace wellbeing capacity and capability in Aotearoa New Zealand emergency departments. A nationwide mixed methods survey
Source: Int J Qual Health Care. 2025 Aug 6;37(4):mzaf073. doi: 10.1093/intqhc/mzaf073 (PMC12500324; doi:10.1093/intqhc/mzaf073)
Supplement: mzaf073_Supplementary_Data [file mzaf073_supplementary_data.zip › AutoFileRenameNote.txt]

From: Supplementary File 1. Development of Survey Questions. Quality Improvement and Workplace Wellbeing Capacity and Capability in Aotearoa New Zealand Emergency Departments. A Nationwide Mixed Methods Survey.docx
To: 4.docx
Error: Could not find a part of the path '\\chenasprod\kglinw2\Journals\OUP\INTQ\Vol00000\250039\FreshMss\Disk\intqhc-2025-05-0221-20250804095417\intqhc-2025-05-0221-20250804095417\suppl_data\Supplementary File 1. Development of Survey Questions. Quality Improvement and Workplace Wellbeing Capacity and Capability in Aotearoa New Zealand Emergency Departments. A Nationwide Mixed Methods Survey.docx.tmp'.
From: Supplementary File 2. Questions_Quality Improvement and Workplace Wellbeing Capacity and Capability in Aotearoa New Zealand Emergency Departments. A Nationwide Mixed Methods Survey.pdf
To: 5.pdf
Error: Could not find a part of the path '\\chenasprod\kglinw2\Journals\OUP\INTQ\Vol00000\250039\FreshMss\Disk\intqhc-2025-05-0221-20250804095417\intqhc-2025-05-0221-20250804095417\suppl_data\Supplementary File 2. Questions_Quality Improvement and Workplace Wellbeing Capacity and Capability in Aotearoa New Zealand Emergency Departments. A Nationwide Mixed Methods Survey.pdf.tmp'.
From: Supplement File 3 additional results_Quality Improvement and Workplace Wellbeing Capacity and Capability in Aotearoa New Zealand Emergency Departments. A Nationwide Mixed Methods Survey.docx
To: 6.docx
Error: Could not find a part of the path '\\chenasprod\kglinw2\Journals\OUP\INTQ\Vol00000\250039\FreshMss\Disk\intqhc-2025-05-0221-20250804095417\intqhc-2025-05-0221-20250804095417\suppl_data\Supplement File 3 additional results_Quality Improvement and Workplace Wellbeing Capacity and Capability in Aotearoa New Zealand Emergency Departments. A Nationwide Mixed Methods Survey.docx.tmp'.
